# Supplementary material for: Anaerobic oxidation of ammonium and short-chain gaseous alkanes coupled to nitrate reduction by a bacterial consortium
Source: ISME J. 2024 Apr 16;18(1):wrae063. doi: 10.1093/ismejo/wrae063 (PMC11090206; doi:10.1093/ismejo/wrae063)
Supplement: Supplementary_data_1-MAG_info-revised_wrae063 [file supplementary_data_1-mag_info-revised_wrae063.xlsx]

## Sheet: Sheet1
Bin ID	%Completeness	%Contamination	Strain heterogeneity	Number of contigs	GTDB classification
bin.0	96.36	1.09	0	192	d__Bacteria;p__Chloroflexota;c__Anaerolineae;o__SSC4;f__SSC4;g__SSC4;s__SSC4 sp013693795
bin.1	96.04	0	0	67	d__Bacteria;p__Firmicutes_E;c__Symbiobacteriia;o__;f__;g__;s__
bin.10	92.06	3.83	8.33	192	d__Bacteria;p__Verrucomicrobiota;c__Kiritimatiellae;o__LD1-PB3;f__CAIVKH01;g__;s__
bin.11	96.12	4.72	5.56	382	d__Bacteria;p__Bacteroidota;c__Bacteroidia;o__Chitinophagales;f__Saprospiraceae;g__UBA3362;s__UBA3362 sp019187365
bin.12	96.58	1.71	0	27	d__Bacteria;p__Acidobacteriota;c__Blastocatellia;o__Pyrinomonadales;f__Pyrinomonadaceae;g__OLB17;s__OLB17 sp015075585
bin.13	97.73	1.62	0	228	d__Bacteria;p__Planctomycetota;c__Phycisphaerae;o__Phycisphaerales;f__Phycisphaeraceae;g__;s__
bin.14	98.32	0	0	120	d__Bacteria;p__Bacteroidota;c__Ignavibacteria;o__Ignavibacteriales;f__Ignavibacteriaceae;g__H2-BAC3;s__
bin.15	97.54	7.76	5	205	d__Bacteria;p__Bacteroidota;c__Bacteroidia;o__Chitinophagales;f__Chitinophagaceae;g__UTBCD1;s__
bin.16	81.72	2.59	0	471	d__Bacteria;p__Proteobacteria;c__Alphaproteobacteria;o__Rhizobiales;f__Rhizobiaceae;g__Aquamicrobium_A;s__Aquamicrobium_A sp014860725
bin.18	99.07	4.01	0	128	d__Bacteria;p__Chloroflexota;c__Limnocylindria;o__QHBO01;f__QHBO01;g__;s__
bin.2	98.56	4.95	0	152	d__Bacteria;p__Planctomycetota;c__Brocadiae;o__Brocadiales;f__Brocadiaceae;g__Brocadia;s__Brocadia sapporoensis
bin.20	94.75	4.15	37.5	207	d__Bacteria;p__Proteobacteria;c__Gammaproteobacteria;o__Burkholderiales;f__Burkholderiaceae;g__SCN-69-89;s__
bin.22	94.82	5.11	0	755	d__Bacteria;p__Planctomycetota;c__PLA2;o__;f__;g__;s__
bin.28	92.31	6.3	21.43	774	d__Bacteria;p__Actinobacteriota;c__Acidimicrobiia;o__ATN3;f__ATN3;g__ATN3;s__
bin.3	95.6	2.2	33.33	564	d__Bacteria;p__Planctomycetota;c__Brocadiae;o__Brocadiales;f__Brocadiaceae;g__Kuenenia;s__Kuenenia stuttgartiensis
bin.30	84.02	5.68	33.33	456	d__Bacteria;p__Planctomycetota;c__UBA8742;o__UBA2392;f__UBA2392;g__JADJRK01;s__
bin.31	93.45	0.45	0	125	d__Bacteria;p__Proteobacteria;c__Gammaproteobacteria;o__Burkholderiales;f__Burkholderiaceae;g__Giesbergeria;s__Giesbergeria suum
bin.32	95.34	4.64	44.44	501	d__Bacteria;p__Bacteroidota;c__SZUA-365;o__SZUA-365;f__SZUA-365;g__;s__
bin.33	80.3	0.91	0	170	d__Bacteria;p__Chloroflexota;c__Anaerolineae;o__Anaerolineales;f__UBA11579;g__;s__
bin.34	93.98	6.86	5.88	332	d__Bacteria;p__Armatimonadota;c__Fimbriimonadia;o__Fimbriimonadales;f__Fimbriimonadaceae;g__H1-ARM1;s__H1-ARM1 sp001567425
bin.4	95.54	1.1	0	90	d__Bacteria;p__KSB1;c__UBA2214;o__DRLW01;f__QEVD01;g__QEVD01;s__QEVD01 sp013359425
bin.44	89.09	5.61	11.11	1464	d__Bacteria;p__Chloroflexota;c__Anaerolineae;o__Aggregatilineales;f__A4b;g__OLB13;s__OLB13 sp001567485
bin.5	95.37	0	0	87	d__Bacteria;p__Armatimonadota;c__Chthonomonadetes;o__Chthonomonadales;f__CAJBBX01;g__JABWBA01;s__JABWBA01 sp013360745
bin.54	83.29	6.7	0	2109	d__Bacteria;p__Cyanobacteria;c__Vampirovibrionia;o__Obscuribacterales;f__Obscuribacteraceae;g__JADJWK01;s__
bin.56	71.38	8.69	0	1744	d__Bacteria;p__Chloroflexota;c__Anaerolineae;o__Caldilineales;f__Caldilineaceae;g__UBA5069;s__
bin.58	76.13	7.49	7.41	1165	d__Bacteria;p__Bacteroidota;c__Bacteroidia;o__AKYH767-A;f__OLB10;g__;s__
bin.6	88.99	4.39	75	1039	d__Bacteria;p__Proteobacteria;c__Gammaproteobacteria;o__Burkholderiales;f__Burkholderiaceae;g__SCN-69-89;s__
bin.7	98.56	5.34	3.57	122	d__Bacteria;p__Proteobacteria;c__Alphaproteobacteria;o__Rhizobiales;f__Rhizobiaceae;g__Aquamicrobium_A;s__
bin.9	94.44	2.56	0	113	d__Bacteria;p__Acidobacteriota;c__Holophagae;o__Acanthopleuribacterales;f__;g__;s__
