# Supplementary material for: Anaerobic oxidation of ammonium and short-chain gaseous alkanes coupled to nitrate reduction by a bacterial consortium
Source: ISME J. 2024 Apr 16;18(1):wrae063. doi: 10.1093/ismejo/wrae063 (PMC11090206; doi:10.1093/ismejo/wrae063)
Supplement: Supplementary_data_2_Anammox_metabolism_wrae063 [file supplementary_data_2_anammox_metabolism_wrae063.xlsx]

## Sheet: Brocadia
Gene ID	Gene Length	gene	EC_number	KO	product	TPM
WL pathway
JOEGFBAF_01693	1968	cooS	1.2.7.4	K00198	carbon-monoxide dehydrogenase catalytic subunit	685.336
JOEGFBAF_01694	2184		2.3.1.169	K14138	Carbon monoxide dehydrogenase/acetyl-CoA synthase subunit alpha	1398
JOEGFBAF_01696	1341	acsC	2.1.1.245	K00197	acetyl-CoA decarbonylase/synthase, CODH/ACS complex subunit gamma	939.279
JOEGFBAF_01698	792			K07321	CO dehydrogenase maturation factor	2002.99
JOEGFBAF_01699	960	acsD	2.1.1.245	K00194	CODH/ACS complex subunit delta	576.76
JOEGFBAF_01700	786	acsE	2.1.1.258	K15023	5-methyltetrahydrofolate:corrinoid/iron-sulfur protein co-methyltransferase	601.684
JOEGFBAF_01667	960	mthfr	1.5.1.54	K00297	Bifunctional homocysteine S-methyltransferase/5,10-methylenetetrahydrofolate reductase	179.447
JOEGFBAF_02318	912	mthfd	1.5.1.5 3.5.4.9	K01491	methylenetetrahydrofolate dehydrogenase (NADP+) / methenyltetrahydrofolate cyclohydrolase	109.035
JOEGFBAF_01686	1764	fhs	6.3.4.3	K00288	Formate--tetrahydrofolate ligase	477.441
JOEGFBAF_02733	2688	fdh	1.17.1.10	K05299	formate dehydrogenase (NADP+) alpha subunit	70.8618
JOEGFBAF_03159	1380	fdh	1.17.1.11	K22341	formate dehydrogenase (NAD+, ferredoxin) subunit	1018.28
JOEGFBAF_01036	1596	fdh	1.17.1.11	K22341	formate dehydrogenase (NAD+, ferredoxin) subunit	545.833
TCA pathway
JOEGFBAF_02402	1410		2.3.3.3	K05942	Citrate (Re)-synthase	271.835
JOEGFBAF_01299	1932		4.2.1.3	K01681	aconitate hydratase	82.6419
JOEGFBAF_00389	1242	icd	1.1.1.42	K00031	Isocitrate dehydrogenase [NADP]	119.157
JOEGFBAF_00999	234		1.2.7.3	K00176	2-oxoglutarate ferredoxin oxidoreductase subunit delta	87.7846
JOEGFBAF_01000	1014	korA	1.2.7.3	K00174	2-oxoglutarate oxidoreductase subunit KorA	57.0907
JOEGFBAF_01001	753	korB	1.2.7.3	K00175	2-oxoglutarate oxidoreductase subunit KorB	117.179
JOEGFBAF_02492	582		1.2.7.1	K00177	2-oxoglutarate ferredoxin oxidoreductase subunit gamma	230.219
JOEGFBAF_02493	741	korB	1.2.7.3	K00175	2-oxoglutarate oxidoreductase subunit KorB	676.655
JOEGFBAF_02494	1089	korA	1.2.7.3	K00174	2-oxoglutarate oxidoreductase subunit KorA	279.512
JOEGFBAF_02403	1161	sucC	6.2.1.5	K01903	Succinate--CoA ligase [ADP-forming] subunit beta	68.7615
JOEGFBAF_02404	912	sucD	6.2.1.5	K01902	Succinate--CoA ligase [ADP-forming] subunit alpha	100.333
JOEGFBAF_02255	735	sdhB	1.3.5.1	K00240	Succinate dehydrogenase iron-sulfur subunit	89.5598
JOEGFBAF_02683	375	sdhC		K00241	succinate dehydrogenase cytochrome b subunit	47.3079
JOEGFBAF_02682	366			K00242	succinate dehydrogenase membrane anchor subunit	35.7156
JOEGFBAF_01364	1725	sdhA	1.3.5.1	K00239	succinate dehydrogenase flavoprotein subunit	113.669
JOEGFBAF_02736	558	fumA	4.2.1.2	K01678	fumarate hydratase subunit beta	146.415
JOEGFBAF_02737	858	fumB	4.2.1.2	K01677	fumarate hydratase subunit alpha	137.662
JOEGFBAF_02680	936	mdh	1.1.1.37	K00024	Malate dehydrogenase	188.039

## Sheet: Kuenenia
Gene ID	Gene Length	gene	EC_number	KO	product	TPM	Proteome (Unique peptides)
WL pathway
AAHHPNDG_01000	1977	cooS	1.2.7.4	K00198	Carbon monoxide dehydrogenase 1	144.221
AAHHPNDG_02179	1341	acsC	2.1.1.245	K00197	acetyl-CoA decarbonylase/synthase, CODH/ACS complex subunit gamma	514.935
AAHHPNDG_02181	771			K07321	CO dehydrogenase maturation factor	431.771
AAHHPNDG_02182	957	acsD	2.1.1.245	K00194	acetyl-CoA decarbonylase/synthase, CODH/ACS complex subunit delta	807.794
AAHHPNDG_02183	786	acsE	2.1.1.258	K15023	5-methyltetrahydrofolate corrinoid/iron sulfur protein methyltransferase	723.611
AAHHPNDG_02699	930	mthfr	1.5.1.54	K00297	Bifunctional homocysteine S-methyltransferase/5,10-methylenetetrahydrofolate reductase	153.408
AAHHPNDG_01236	912	mthfd	1.5.1.5 3.5.4.9	K01491	methylenetetrahydrofolate dehydrogenase (NADP+) / methenyltetrahydrofolate cyclohydrolase	195.486
AAHHPNDG_00360	1764	fhs	6.3.4.3	K00288	Formate--tetrahydrofolate ligase	970.781
AAHHPNDG_01251	1746	fdh	1.17.1.10	K15022	formate dehydrogenase (NADP+) beta subunit	1231.06
AAHHPNDG_01928	846	fdh		K08350	formate dehydrogenase-N, gamma subunit	2716.39
AAHHPNDG_00086	846	fdh		K08350	formate dehydrogenase-N, gamma subunit	576.501
TCA pathway
AAHHPNDG_00746	1377		2.3.3.3	K05942	Citrate (Re)-synthase	449.126
AAHHPNDG_01882	1926		4.2.1.3	K01681	aconitate hydratase	355.097
AAHHPNDG_01658	1245	icd	1.1.1.42	K00031	Isocitrate dehydrogenase [NADP]	134.977
AAHHPNDG_02049	771	korB	1.2.7.3	K00175	2-oxoglutarate oxidoreductase subunit KorB	52.8303
AAHHPNDG_02050	1026	korA	1.2.7.3	K00174	2-oxoglutarate oxidoreductase subunit KorA	53.0026
AAHHPNDG_00728	864	korB	1.2.7.3	K00175	2-oxoglutarate oxidoreductase subunit KorB	182.404
AAHHPNDG_00729	1713	korA	1.2.7.3	K00174	2-oxoglutarate oxidoreductase subunit KorA	332.647
AAHHPNDG_00744	882	sucD	6.2.1.5	K01902	Succinate--CoA ligase [ADP-forming] subunit alpha	130.566
AAHHPNDG_00745	1173	sucC	6.2.1.5	K01903	Succinate--CoA ligase [ADP-forming] subunit beta	128.718
AAHHPNDG_02366	1725	sdhA	1.3.5.1	K00239	succinate dehydrogenase flavoprotein subunit	87.652
AAHHPNDG_02367	375	sdhC		K00241	succinate dehydrogenase cytochrome b subunit	52.8879
AAHHPNDG_02368	375			K00242	succinate dehydrogenase membrane anchor subunit	94.402
AAHHPNDG_03369	390	fumA	4.2.1.2	K01677	fumarate hydratase subunit alpha	68.3518
AAHHPNDG_03370	570	fumB	4.2.1.2	K01678	fumarate hydratase subunit beta	88.2961
AAHHPNDG_00782	942	mdh	1.1.1.37	K00024	Malate dehydrogenase	129.494
